# Supplementary material for: Lipid Profile after Pharmacologic Discontinuation and Restoration of Menstruation in Women with Endometriosis: A 12-Month Observational Prospective Study
Source: J Clin Med. 2023 Aug 21;12(16):5430. doi: 10.3390/jcm12165430 (PMC10455875; doi:10.3390/jcm12165430)
Supplement: Supplementary file 1 [file jcm-12-05430-s001.zip]

Archive with 15 entries (14 files):
- JCM_lipidomics_Supplemental Figure S1.pptx
- JCM_lipidomics_Supplemental Figure S2.pptx
- JCM_lipidomics_Supplemental Figure S3.pptx
- JCM_lipidomics_Supplemental Table S1.docx
- JCM_lipidomics_Supplemental Table S2.docx
- JCM_lipidomics_Supplemental Table S3.docx
- JCM_lipidomics_Supplementary Table S4.xlsx
- __MACOSX/
- __MACOSX/._JCM_lipidomics_Supplemental Figure 1.pptx
- __MACOSX/._JCM_lipidomics_Supplemental Figure 2.pptx
- __MACOSX/._JCM_lipidomics_Supplemental Figure 3.pptx
- __MACOSX/._JCM_lipidomics_Supplemental Table 1.docx
- __MACOSX/._JCM_lipidomics_Supplemental Table 2.docx
- __MACOSX/._JCM_lipidomics_Supplemental Table 3.docx
- __MACOSX/._JCM_lipidomics_Supplementary Table 4.xlsx
