# Supplementary material for: Lipid Profile after Pharmacologic Discontinuation and Restoration of Menstruation in Women with Endometriosis: A 12-Month Observational Prospective Study
Source: J Clin Med. 2023 Aug 21;12(16):5430. doi: 10.3390/jcm12165430 (PMC10455875; doi:10.3390/jcm12165430)
Supplement: Supplementary file 1 [file jcm-12-05430-s001.zip › JCM_lipidomics_Supplementary Table S4.xlsx]

## Sheet: Φύλλο 1 - NEW_Supplementary Tab
NEW_Supplementary Table 4
	Age	Smoking Status	Number of children	Height	Weight	BMI	APOA1	APOB	LP(a)	TC	TG	HDL	LDL	CE(18:2)	DG(16:0_18:1)	DG(16:0_18:2)	DG(16:1_18:1)	DG(18:1_18:1)	DG(18:1_18:2)	DG(18:2_18:2)	TG(50:1)	TG(50:2)	TG(52:2)	TG(52:3)	TG(52:4)	LPC(18:1)	LPC(18:2)	LPC(22:6)	LPE(18:1)	LPE(20:1)	LPE(20:2)	PC(16:0_18:0)	PC(16:1_17:0)	PC(18:0_18:2)	PC(18:1_18:1)	PC(18:1_18:2)	PC(18:1_18:3)	PC(18:1_20:1)	PC(18:2_18:2)	PC(18:2_18:3)	PC(18:2_19:0)	PC(18:2_20:0)	PC(18:2_20:1)	PC(18:2_20:2)	PC(18:2_20:3)	PC(18:2_20:4)	PC(O-16:0/18:2)	PC(O-16:1/16:1)	PC(O-16:1/18:1)
Age	1.00	-0.13	0.65	-0.45	0.51	0.59	-0.28	0.33	-0.08	0.40	0.35	-0.16	0.40	-0.16	0.18	0.09	0.00	0.17	0.06	0.00	0.26	0.18	0.34	0.25	0.12	-0.46	-0.48	0.05	-0.47	-0.42	-0.50	-0.49	-0.17	-0.31	-0.13	-0.36	0.00	-0.01	-0.32	-0.13	-0.27	-0.17	-0.30	-0.19	-0.36	-0.17	-0.51	-0.52	-0.36
Smoking Status	-0.13	1.00	-0.34	0.42	-0.24	-0.32	0.11	-0.05	-0.09	0.19	-0.08	0.22	0.08	0.18	-0.11	-0.02	-0.19	-0.20	-0.09	0.10	0.00	-0.09	-0.17	-0.13	-0.08	0.18	0.35	-0.12	0.37	0.18	0.33	0.21	-0.02	0.25	-0.08	0.19	-0.01	-0.05	0.30	0.00	0.04	0.15	-0.02	0.05	0.05	0.14	0.22	0.03	0.02
Number of children	0.65	-0.34	1.00	-0.44	0.51	0.59	-0.03	0.67	0.00	0.42	0.33	-0.33	0.53	-0.22	0.20	0.10	0.16	0.21	0.05	-0.06	0.35	0.33	0.38	0.27	0.16	-0.51	-0.53	-0.16	-0.36	-0.45	-0.51	-0.54	-0.17	-0.39	-0.12	-0.42	0.09	-0.07	-0.37	-0.12	-0.24	-0.28	-0.33	-0.30	-0.20	-0.27	-0.49	-0.55	-0.44
Height	-0.45	0.42	-0.44	1.00	-0.02	-0.23	0.09	-0.17	-0.08	-0.19	-0.04	-0.28	-0.02	-0.15	0.09	0.17	0.18	0.16	0.22	0.24	-0.06	0.00	0.06	0.08	0.12	0.03	0.05	-0.26	0.15	0.00	0.03	0.10	0.23	-0.02	-0.03	-0.05	-0.04	0.00	-0.07	-0.04	-0.09	-0.20	-0.09	-0.18	0.02	-0.07	0.06	-0.01	-0.15
Weight	0.51	-0.24	0.51	-0.02	1.00	0.98	-0.06	0.33	0.07	0.16	0.39	-0.35	0.29	-0.29	0.27	0.20	0.30	0.23	0.16	0.08	0.42	0.42	0.40	0.30	0.25	-0.53	-0.49	-0.33	-0.33	-0.52	-0.44	-0.35	0.11	-0.28	-0.29	-0.51	0.01	-0.20	-0.40	-0.16	-0.39	-0.41	-0.42	-0.33	-0.15	-0.25	-0.39	-0.39	-0.50
BMI	0.59	-0.32	0.59	-0.23	0.98	1.00	-0.08	0.37	0.09	0.20	0.40	-0.30	0.29	-0.26	0.26	0.16	0.26	0.19	0.11	0.03	0.44	0.43	0.39	0.29	0.23	-0.53	-0.49	-0.27	-0.36	-0.51	-0.44	-0.37	0.06	-0.27	-0.28	-0.49	0.01	-0.21	-0.38	-0.15	-0.37	-0.36	-0.40	-0.29	-0.15	-0.23	-0.39	-0.38	-0.46
APOA1	-0.28	0.11	-0.03	0.09	-0.06	-0.08	1.00	-0.01	0.13	0.38	-0.06	0.37	0.15	-0.05	-0.21	-0.24	-0.08	-0.15	-0.30	-0.30	0.00	-0.02	-0.11	-0.20	-0.17	0.15	0.16	-0.08	0.33	0.17	0.21	0.35	-0.14	0.44	0.26	0.34	0.34	0.14	0.36	0.35	0.29	0.23	0.29	0.34	0.62	0.52	0.36	0.30	0.24
APOB	0.33	-0.05	0.67	-0.17	0.33	0.37	-0.01	1.00	0.07	0.52	0.33	-0.40	0.65	-0.13	0.21	0.17	0.13	0.12	0.11	0.01	0.37	0.34	0.28	0.27	0.25	-0.38	-0.23	-0.21	-0.11	-0.33	-0.25	-0.50	-0.17	-0.31	-0.32	-0.38	0.03	-0.30	-0.20	-0.11	-0.16	-0.19	-0.39	-0.30	-0.15	-0.29	-0.27	-0.42	-0.47
LP(a)	-0.08	-0.09	0.00	-0.08	0.07	0.09	0.13	0.07	1.00	0.14	0.22	-0.12	0.13	0.01	0.04	0.12	0.08	0.02	0.15	0.25	0.14	0.23	0.07	0.24	0.39	-0.07	0.11	-0.27	0.12	0.08	0.14	-0.10	0.01	-0.01	-0.28	-0.09	-0.34	-0.50	0.06	-0.11	0.08	0.18	-0.09	0.14	0.08	0.00	0.02	-0.04	-0.28
TC	0.40	0.19	0.42	-0.19	0.16	0.20	0.38	0.52	0.14	1.00	0.29	0.05	0.90	0.09	-0.16	-0.24	-0.22	-0.25	-0.32	-0.27	0.23	0.11	-0.02	-0.08	-0.06	-0.16	0.03	0.05	0.05	-0.04	0.03	-0.10	-0.38	0.19	-0.10	0.05	0.32	-0.15	0.27	0.33	0.18	0.18	-0.05	0.13	0.28	0.30	-0.03	-0.17	-0.18
TG	0.35	-0.08	0.33	-0.04	0.39	0.40	-0.06	0.33	0.22	0.29	1.00	-0.51	0.37	-0.57	0.63	0.58	0.67	0.59	0.55	0.34	0.78	0.79	0.73	0.72	0.61	-0.48	-0.38	-0.39	-0.28	-0.47	-0.39	-0.21	0.25	-0.11	-0.45	-0.50	-0.16	-0.38	-0.33	-0.18	-0.35	-0.25	-0.44	-0.33	-0.23	-0.43	-0.34	-0.44	-0.52
HDL	-0.16	0.22	-0.33	-0.28	-0.35	-0.30	0.37	-0.40	-0.12	0.05	-0.51	1.00	-0.32	0.51	-0.62	-0.62	-0.57	-0.58	-0.65	-0.52	-0.55	-0.61	-0.65	-0.71	-0.66	0.57	0.52	0.52	0.46	0.51	0.52	0.58	-0.21	0.54	0.51	0.70	0.36	0.40	0.59	0.44	0.51	0.51	0.62	0.60	0.47	0.66	0.53	0.58	0.74
LDL	0.40	0.08	0.53	-0.02	0.29	0.29	0.15	0.65	0.13	0.90	0.37	-0.32	1.00	0.00	-0.03	-0.07	-0.09	-0.11	-0.11	-0.07	0.28	0.19	0.11	0.09	0.11	-0.36	-0.14	-0.11	-0.15	-0.22	-0.13	-0.34	-0.32	-0.07	-0.28	-0.21	0.15	-0.24	0.04	0.16	-0.02	-0.04	-0.26	-0.10	0.06	0.04	-0.20	-0.34	-0.42
CE(18:2)	-0.16	0.18	-0.22	-0.15	-0.29	-0.26	-0.05	-0.13	0.01	0.09	-0.57	0.51	0.00	1.00	-0.76	-0.62	-0.78	-0.79	-0.63	-0.26	-0.66	-0.71	-0.86	-0.74	-0.51	0.46	0.61	0.38	0.30	0.58	0.63	0.24	-0.43	0.37	0.19	0.56	0.13	0.15	0.59	0.43	0.51	0.58	0.43	0.53	0.22	0.44	0.54	0.56	0.47
DG(16:0_18:1)	0.18	-0.11	0.20	0.09	0.27	0.26	-0.21	0.21	0.04	-0.16	0.63	-0.62	-0.03	-0.76	1.00	0.90	0.87	0.91	0.80	0.45	0.76	0.79	0.88	0.87	0.65	-0.55	-0.59	-0.52	-0.36	-0.64	-0.64	-0.36	0.56	-0.46	-0.46	-0.70	-0.44	-0.46	-0.68	-0.62	-0.69	-0.57	-0.59	-0.58	-0.50	-0.74	-0.57	-0.61	-0.63
DG(16:0_18:2)	0.09	-0.02	0.10	0.17	0.20	0.16	-0.24	0.17	0.12	-0.24	0.58	-0.62	-0.07	-0.62	0.90	1.00	0.81	0.81	0.90	0.72	0.64	0.71	0.72	0.89	0.83	-0.60	-0.54	-0.50	-0.41	-0.65	-0.58	-0.41	0.58	-0.46	-0.61	-0.73	-0.55	-0.50	-0.66	-0.61	-0.71	-0.47	-0.58	-0.50	-0.59	-0.74	-0.51	-0.50	-0.66
DG(16:1_18:1)	0.00	-0.19	0.16	0.18	0.30	0.26	-0.08	0.13	0.08	-0.22	0.67	-0.57	-0.09	-0.78	0.87	0.81	1.00	0.85	0.74	0.41	0.73	0.84	0.82	0.79	0.62	-0.51	-0.58	-0.53	-0.34	-0.61	-0.59	-0.22	0.59	-0.36	-0.40	-0.62	-0.31	-0.35	-0.63	-0.52	-0.62	-0.56	-0.49	-0.49	-0.32	-0.63	-0.47	-0.47	-0.55
DG(18:1_18:1)	0.17	-0.20	0.21	0.16	0.23	0.19	-0.15	0.12	0.02	-0.25	0.59	-0.58	-0.11	-0.79	0.91	0.81	0.85	1.00	0.83	0.41	0.58	0.66	0.90	0.84	0.59	-0.51	-0.65	-0.47	-0.37	-0.61	-0.69	-0.40	0.49	-0.53	-0.26	-0.64	-0.40	-0.24	-0.73	-0.61	-0.67	-0.58	-0.48	-0.55	-0.50	-0.68	-0.59	-0.57	-0.54
DG(18:1_18:2)	0.06	-0.09	0.05	0.22	0.16	0.11	-0.30	0.11	0.15	-0.32	0.55	-0.65	-0.11	-0.63	0.80	0.90	0.74	0.83	1.00	0.79	0.48	0.60	0.72	0.89	0.84	-0.59	-0.57	-0.49	-0.50	-0.66	-0.59	-0.52	0.53	-0.61	-0.55	-0.74	-0.61	-0.41	-0.72	-0.67	-0.68	-0.52	-0.56	-0.53	-0.63	-0.74	-0.57	-0.49	-0.64
DG(18:2_18:2)	0.00	0.10	-0.06	0.24	0.08	0.03	-0.30	0.01	0.25	-0.27	0.34	-0.52	-0.07	-0.26	0.45	0.72	0.41	0.41	0.79	1.00	0.27	0.38	0.33	0.65	0.82	-0.48	-0.32	-0.35	-0.45	-0.48	-0.29	-0.45	0.47	-0.45	-0.60	-0.58	-0.58	-0.36	-0.45	-0.45	-0.48	-0.27	-0.45	-0.33	-0.58	-0.51	-0.38	-0.28	-0.55
TG(50:1)	0.26	0.00	0.35	-0.06	0.42	0.44	0.00	0.37	0.14	0.23	0.78	-0.55	0.28	-0.66	0.76	0.64	0.73	0.58	0.48	0.27	1.00	0.96	0.79	0.72	0.57	-0.50	-0.42	-0.52	-0.20	-0.50	-0.43	-0.21	0.32	-0.15	-0.48	-0.53	-0.17	-0.43	-0.33	-0.33	-0.46	-0.37	-0.50	-0.39	-0.11	-0.40	-0.38	-0.53	-0.64
TG(50:2)	0.18	-0.09	0.33	0.00	0.42	0.43	-0.02	0.34	0.23	0.11	0.79	-0.61	0.19	-0.71	0.79	0.71	0.84	0.66	0.60	0.38	0.96	1.00	0.83	0.81	0.69	-0.54	-0.48	-0.56	-0.26	-0.54	-0.49	-0.25	0.41	-0.22	-0.50	-0.58	-0.20	-0.45	-0.42	-0.36	-0.48	-0.40	-0.52	-0.39	-0.15	-0.48	-0.42	-0.53	-0.67
TG(52:2)	0.34	-0.17	0.38	0.06	0.40	0.39	-0.11	0.28	0.07	-0.02	0.73	-0.65	0.11	-0.86	0.88	0.72	0.82	0.90	0.72	0.33	0.79	0.83	1.00	0.88	0.62	-0.58	-0.67	-0.50	-0.38	-0.64	-0.69	-0.42	0.38	-0.47	-0.33	-0.67	-0.29	-0.33	-0.65	-0.53	-0.61	-0.57	-0.55	-0.57	-0.37	-0.61	-0.62	-0.68	-0.65
TG(52:3)	0.25	-0.13	0.27	0.08	0.30	0.29	-0.20	0.27	0.24	-0.08	0.72	-0.71	0.09	-0.74	0.87	0.89	0.79	0.84	0.89	0.65	0.72	0.81	0.88	1.00	0.90	-0.65	-0.61	-0.52	-0.45	-0.67	-0.65	-0.51	0.41	-0.51	-0.57	-0.75	-0.48	-0.51	-0.65	-0.58	-0.66	-0.46	-0.58	-0.49	-0.52	-0.69	-0.59	-0.62	-0.73
TG(52:4)	0.12	-0.08	0.16	0.12	0.25	0.23	-0.17	0.25	0.39	-0.06	0.61	-0.66	0.11	-0.51	0.65	0.83	0.62	0.59	0.84	0.82	0.57	0.69	0.62	0.90	1.00	-0.60	-0.43	-0.47	-0.41	-0.56	-0.45	-0.48	0.36	-0.40	-0.66	-0.66	-0.47	-0.54	-0.47	-0.42	-0.52	-0.25	-0.48	-0.31	-0.46	-0.57	-0.42	-0.44	-0.71
LPC(18:1)	-0.46	0.18	-0.51	0.03	-0.53	-0.53	0.15	-0.38	-0.07	-0.16	-0.48	0.57	-0.36	0.46	-0.55	-0.60	-0.51	-0.51	-0.59	-0.48	-0.50	-0.54	-0.58	-0.65	-0.60	1.00	0.86	0.50	0.77	0.91	0.78	0.74	-0.26	0.70	0.67	0.87	0.41	0.41	0.74	0.52	0.69	0.63	0.66	0.48	0.50	0.53	0.75	0.66	0.81
LPC(18:2)	-0.48	0.35	-0.53	0.05	-0.49	-0.49	0.16	-0.23	0.11	0.03	-0.38	0.52	-0.14	0.61	-0.59	-0.54	-0.58	-0.65	-0.57	-0.32	-0.42	-0.48	-0.67	-0.61	-0.43	0.86	1.00	0.34	0.83	0.85	0.96	0.70	-0.35	0.77	0.31	0.80	0.24	0.15	0.87	0.58	0.63	0.72	0.60	0.59	0.49	0.54	0.84	0.67	0.63
LPC(22:6)	0.05	-0.12	-0.16	-0.26	-0.33	-0.27	-0.08	-0.21	-0.27	0.05	-0.39	0.52	-0.11	0.38	-0.52	-0.50	-0.53	-0.47	-0.49	-0.35	-0.52	-0.56	-0.50	-0.52	-0.47	0.50	0.34	1.00	0.13	0.48	0.30	0.27	-0.33	0.33	0.52	0.54	0.43	0.52	0.38	0.45	0.49	0.44	0.64	0.49	0.21	0.48	0.30	0.44	0.65
LPE(18:1)	-0.47	0.37	-0.36	0.15	-0.33	-0.36	0.33	-0.11	0.12	0.05	-0.28	0.46	-0.15	0.30	-0.36	-0.41	-0.34	-0.37	-0.50	-0.45	-0.20	-0.26	-0.38	-0.45	-0.41	0.77	0.83	0.13	1.00	0.72	0.77	0.72	-0.25	0.72	0.43	0.72	0.34	0.15	0.76	0.52	0.52	0.56	0.55	0.47	0.58	0.45	0.71	0.48	0.50
LPE(20:1)	-0.42	0.18	-0.45	0.00	-0.52	-0.51	0.17	-0.33	0.08	-0.04	-0.47	0.51	-0.22	0.58	-0.64	-0.65	-0.61	-0.61	-0.66	-0.48	-0.50	-0.54	-0.64	-0.67	-0.56	0.91	0.85	0.48	0.72	1.00	0.80	0.67	-0.39	0.69	0.61	0.87	0.39	0.34	0.78	0.55	0.74	0.70	0.67	0.58	0.52	0.56	0.79	0.70	0.77
LPE(20:2)	-0.50	0.33	-0.51	0.03	-0.44	-0.44	0.21	-0.25	0.14	0.03	-0.39	0.52	-0.13	0.63	-0.64	-0.58	-0.59	-0.69	-0.59	-0.29	-0.43	-0.49	-0.69	-0.65	-0.45	0.78	0.96	0.30	0.77	0.80	1.00	0.68	-0.29	0.72	0.28	0.75	0.21	0.14	0.84	0.56	0.63	0.66	0.57	0.57	0.50	0.56	0.78	0.65	0.60
PC(16:0_18:0)	-0.49	0.21	-0.54	0.10	-0.35	-0.37	0.35	-0.50	-0.10	-0.10	-0.21	0.58	-0.34	0.24	-0.36	-0.41	-0.22	-0.40	-0.52	-0.45	-0.21	-0.25	-0.42	-0.51	-0.48	0.74	0.70	0.27	0.72	0.67	0.68	1.00	0.04	0.88	0.48	0.78	0.47	0.30	0.72	0.61	0.57	0.56	0.60	0.55	0.65	0.54	0.73	0.60	0.67
PC(16:1_17:0)	-0.17	-0.02	-0.17	0.23	0.11	0.06	-0.14	-0.17	0.01	-0.38	0.25	-0.21	-0.32	-0.43	0.56	0.58	0.59	0.49	0.53	0.47	0.32	0.41	0.38	0.41	0.36	-0.26	-0.35	-0.33	-0.25	-0.39	-0.29	0.04	1.00	-0.27	-0.22	-0.38	-0.20	-0.28	-0.44	-0.35	-0.37	-0.36	-0.42	-0.40	-0.28	-0.41	-0.31	-0.34	-0.26
PC(18:0_18:2)	-0.31	0.25	-0.39	-0.02	-0.28	-0.27	0.44	-0.31	-0.01	0.19	-0.11	0.54	-0.07	0.37	-0.46	-0.46	-0.36	-0.53	-0.61	-0.45	-0.15	-0.22	-0.47	-0.51	-0.40	0.70	0.77	0.33	0.72	0.69	0.72	0.88	-0.27	1.00	0.39	0.80	0.53	0.28	0.87	0.75	0.63	0.72	0.64	0.67	0.69	0.65	0.78	0.62	0.60
PC(18:1_18:1)	-0.13	-0.08	-0.12	-0.03	-0.29	-0.28	0.26	-0.32	-0.28	-0.10	-0.45	0.51	-0.28	0.19	-0.46	-0.61	-0.40	-0.26	-0.55	-0.60	-0.48	-0.50	-0.33	-0.57	-0.66	0.67	0.31	0.52	0.43	0.61	0.28	0.48	-0.22	0.39	1.00	0.74	0.67	0.76	0.40	0.48	0.57	0.39	0.70	0.40	0.43	0.50	0.33	0.41	0.70
PC(18:1_18:2)	-0.36	0.19	-0.42	-0.05	-0.51	-0.49	0.34	-0.38	-0.09	0.05	-0.50	0.70	-0.21	0.56	-0.70	-0.73	-0.62	-0.64	-0.74	-0.58	-0.53	-0.58	-0.67	-0.75	-0.66	0.87	0.80	0.54	0.72	0.87	0.75	0.78	-0.38	0.80	0.74	1.00	0.59	0.54	0.86	0.72	0.79	0.78	0.84	0.74	0.67	0.74	0.77	0.71	0.81
PC(18:1_18:3)	0.00	-0.01	0.09	-0.04	0.01	0.01	0.34	0.03	-0.34	0.32	-0.16	0.36	0.15	0.13	-0.44	-0.55	-0.31	-0.40	-0.61	-0.58	-0.17	-0.20	-0.29	-0.48	-0.47	0.41	0.24	0.43	0.34	0.39	0.21	0.47	-0.20	0.53	0.67	0.59	1.00	0.58	0.49	0.73	0.59	0.35	0.51	0.39	0.59	0.57	0.32	0.23	0.45
PC(18:1_20:1)	-0.01	-0.05	-0.07	0.00	-0.20	-0.21	0.14	-0.30	-0.50	-0.15	-0.38	0.40	-0.24	0.15	-0.46	-0.50	-0.35	-0.24	-0.41	-0.36	-0.43	-0.45	-0.33	-0.51	-0.54	0.41	0.15	0.52	0.15	0.34	0.14	0.30	-0.28	0.28	0.76	0.54	0.58	1.00	0.28	0.40	0.34	0.22	0.63	0.35	0.29	0.49	0.19	0.35	0.52
PC(18:2_18:2)	-0.32	0.30	-0.37	-0.07	-0.40	-0.38	0.36	-0.20	0.06	0.27	-0.33	0.59	0.04	0.59	-0.68	-0.66	-0.63	-0.73	-0.72	-0.45	-0.33	-0.42	-0.65	-0.65	-0.47	0.74	0.87	0.38	0.76	0.78	0.84	0.72	-0.44	0.87	0.40	0.86	0.49	0.28	1.00	0.78	0.74	0.77	0.70	0.72	0.73	0.77	0.79	0.62	0.59
PC(18:2_18:3)	-0.13	0.00	-0.12	-0.04	-0.16	-0.15	0.35	-0.11	-0.11	0.33	-0.18	0.44	0.16	0.43	-0.62	-0.61	-0.52	-0.61	-0.67	-0.45	-0.33	-0.36	-0.53	-0.58	-0.42	0.52	0.58	0.45	0.52	0.55	0.56	0.61	-0.35	0.75	0.48	0.72	0.73	0.40	0.78	1.00	0.73	0.65	0.63	0.62	0.64	0.66	0.59	0.48	0.51
PC(18:2_19:0)	-0.27	0.04	-0.24	-0.09	-0.39	-0.37	0.29	-0.16	0.08	0.18	-0.35	0.51	-0.02	0.51	-0.69	-0.71	-0.62	-0.67	-0.68	-0.48	-0.46	-0.48	-0.61	-0.66	-0.52	0.69	0.63	0.49	0.52	0.74	0.63	0.57	-0.37	0.63	0.57	0.79	0.59	0.34	0.74	0.73	1.00	0.59	0.60	0.56	0.67	0.67	0.54	0.55	0.61
PC(18:2_20:0)	-0.17	0.15	-0.28	-0.20	-0.41	-0.36	0.23	-0.19	0.18	0.18	-0.25	0.51	-0.04	0.58	-0.57	-0.47	-0.56	-0.58	-0.52	-0.27	-0.37	-0.40	-0.57	-0.46	-0.25	0.63	0.72	0.44	0.56	0.70	0.66	0.56	-0.36	0.72	0.39	0.78	0.35	0.22	0.77	0.65	0.59	1.00	0.68	0.75	0.41	0.49	0.67	0.58	0.55
PC(18:2_20:1)	-0.30	-0.02	-0.33	-0.09	-0.42	-0.40	0.29	-0.39	-0.09	-0.05	-0.44	0.62	-0.26	0.43	-0.59	-0.58	-0.49	-0.48	-0.56	-0.45	-0.50	-0.52	-0.55	-0.58	-0.48	0.66	0.60	0.64	0.55	0.67	0.57	0.60	-0.42	0.64	0.70	0.84	0.51	0.63	0.70	0.63	0.60	0.68	1.00	0.85	0.56	0.69	0.57	0.67	0.69
PC(18:2_20:2)	-0.19	0.05	-0.30	-0.18	-0.33	-0.29	0.34	-0.30	0.14	0.13	-0.33	0.60	-0.10	0.53	-0.58	-0.50	-0.49	-0.55	-0.53	-0.33	-0.39	-0.39	-0.57	-0.49	-0.31	0.48	0.59	0.49	0.47	0.58	0.57	0.55	-0.40	0.67	0.40	0.74	0.39	0.35	0.72	0.62	0.56	0.75	0.85	1.00	0.59	0.71	0.61	0.60	0.53
PC(18:2_20:3)	-0.36	0.05	-0.20	0.02	-0.15	-0.15	0.62	-0.15	0.08	0.28	-0.23	0.47	0.06	0.22	-0.50	-0.59	-0.32	-0.50	-0.63	-0.58	-0.11	-0.15	-0.37	-0.52	-0.46	0.50	0.49	0.21	0.58	0.52	0.50	0.65	-0.28	0.69	0.43	0.67	0.59	0.29	0.73	0.64	0.67	0.41	0.56	0.59	1.00	0.82	0.56	0.45	0.44
PC(18:2_20:4)	-0.17	0.14	-0.27	-0.07	-0.25	-0.23	0.52	-0.29	0.00	0.30	-0.43	0.66	0.04	0.44	-0.74	-0.74	-0.63	-0.68	-0.74	-0.51	-0.40	-0.48	-0.61	-0.69	-0.57	0.53	0.54	0.48	0.45	0.56	0.56	0.54	-0.41	0.65	0.50	0.74	0.57	0.49	0.77	0.66	0.67	0.49	0.69	0.71	0.82	1.00	0.55	0.53	0.57
PC(O-16:0/18:2)	-0.51	0.22	-0.49	0.06	-0.39	-0.39	0.36	-0.27	0.02	-0.03	-0.34	0.53	-0.20	0.54	-0.57	-0.51	-0.47	-0.59	-0.57	-0.38	-0.38	-0.42	-0.62	-0.59	-0.42	0.75	0.84	0.30	0.71	0.79	0.78	0.73	-0.31	0.78	0.33	0.77	0.32	0.19	0.79	0.59	0.54	0.67	0.57	0.61	0.56	0.55	1.00	0.76	0.74
PC(O-16:1/16:1)	-0.52	0.03	-0.55	-0.01	-0.39	-0.38	0.30	-0.42	-0.04	-0.17	-0.44	0.58	-0.34	0.56	-0.61	-0.50	-0.47	-0.57	-0.49	-0.28	-0.53	-0.53	-0.68	-0.62	-0.44	0.66	0.67	0.44	0.48	0.70	0.65	0.60	-0.34	0.62	0.41	0.71	0.23	0.35	0.62	0.48	0.55	0.58	0.67	0.60	0.45	0.53	0.76	1.00	0.74
PC(O-16:1/18:1)	-0.36	0.02	-0.44	-0.15	-0.50	-0.46	0.24	-0.47	-0.28	-0.18	-0.52	0.74	-0.42	0.47	-0.63	-0.66	-0.55	-0.54	-0.64	-0.55	-0.64	-0.67	-0.65	-0.73	-0.71	0.81	0.63	0.65	0.50	0.77	0.60	0.67	-0.26	0.60	0.70	0.81	0.45	0.52	0.59	0.51	0.61	0.55	0.69	0.53	0.44	0.57	0.74	0.74	1.00
PC(O-16:1/18:2)	-0.43	0.15	-0.55	-0.06	-0.49	-0.47	0.25	-0.42	0.05	-0.05	-0.46	0.63	-0.30	0.63	-0.63	-0.58	-0.53	-0.64	-0.65	-0.44	-0.48	-0.51	-0.69	-0.66	-0.52	0.77	0.80	0.38	0.62	0.85	0.76	0.70	-0.31	0.74	0.43	0.82	0.30	0.19	0.76	0.56	0.63	0.67	0.61	0.66	0.52	0.60	0.87	0.79	0.77
PC(O-16:1/22:4)	-0.26	0.02	-0.27	-0.05	0.11	0.12	0.30	-0.30	0.03	-0.08	-0.31	0.47	-0.20	0.24	-0.45	-0.45	-0.31	-0.41	-0.32	-0.24	-0.30	-0.30	-0.39	-0.42	-0.33	0.22	0.28	0.13	0.21	0.16	0.34	0.26	-0.19	0.23	0.11	0.26	0.13	0.15	0.27	0.13	0.21	0.04	0.28	0.33	0.41	0.50	0.34	0.47	0.36
PC(O-16:2/16:0)	-0.49	0.39	-0.55	0.11	-0.53	-0.54	0.18	-0.25	-0.01	0.02	-0.37	0.48	-0.12	0.58	-0.61	-0.53	-0.54	-0.65	-0.54	-0.28	-0.45	-0.49	-0.68	-0.61	-0.42	0.82	0.94	0.35	0.74	0.79	0.90	0.70	-0.35	0.77	0.29	0.79	0.27	0.21	0.86	0.56	0.61	0.70	0.59	0.55	0.48	0.54	0.82	0.68	0.63
PC(O-16:2/18:0)	-0.43	0.29	-0.47	0.11	-0.38	-0.39	0.24	-0.21	-0.02	0.00	-0.24	0.41	-0.15	0.43	-0.43	-0.41	-0.37	-0.46	-0.48	-0.34	-0.31	-0.34	-0.49	-0.47	-0.34	0.80	0.88	0.27	0.79	0.78	0.80	0.75	-0.24	0.79	0.34	0.74	0.31	0.15	0.78	0.56	0.46	0.69	0.56	0.53	0.45	0.42	0.88	0.61	0.65
PC(O-18:1/18:2)	-0.43	0.12	-0.44	-0.06	-0.46	-0.45	0.28	-0.33	-0.13	-0.09	-0.42	0.60	-0.30	0.55	-0.60	-0.57	-0.49	-0.56	-0.61	-0.47	-0.48	-0.51	-0.64	-0.65	-0.54	0.79	0.79	0.43	0.64	0.82	0.71	0.70	-0.33	0.73	0.47	0.81	0.38	0.34	0.73	0.58	0.55	0.64	0.62	0.60	0.50	0.56	0.94	0.74	0.84
PC(O-18:1/20:4)	-0.26	0.03	-0.30	0.15	-0.09	-0.13	0.25	-0.37	-0.33	-0.18	-0.56	0.49	-0.28	0.27	-0.51	-0.58	-0.39	-0.35	-0.45	-0.46	-0.54	-0.56	-0.46	-0.61	-0.63	0.47	0.30	0.34	0.26	0.41	0.29	0.27	-0.26	0.17	0.49	0.44	0.30	0.47	0.24	0.14	0.31	-0.02	0.37	0.24	0.39	0.53	0.42	0.48	0.62
PC(O-18:1/22:4)	-0.49	0.04	-0.24	0.22	-0.26	-0.31	0.43	-0.17	-0.18	0.03	-0.45	0.38	-0.06	0.23	-0.46	-0.49	-0.31	-0.31	-0.40	-0.35	-0.42	-0.42	-0.43	-0.54	-0.48	0.49	0.44	0.20	0.46	0.40	0.40	0.37	-0.24	0.36	0.42	0.49	0.36	0.44	0.44	0.36	0.29	0.15	0.45	0.31	0.50	0.53	0.45	0.42	0.46
PC(O-18:2/18:1)	-0.30	0.03	-0.45	-0.16	-0.55	-0.52	0.19	-0.44	-0.30	-0.14	-0.45	0.72	-0.39	0.43	-0.53	-0.57	-0.49	-0.44	-0.59	-0.54	-0.55	-0.59	-0.58	-0.65	-0.64	0.80	0.67	0.58	0.57	0.74	0.59	0.73	-0.23	0.68	0.67	0.86	0.49	0.53	0.66	0.59	0.60	0.61	0.74	0.63	0.43	0.57	0.73	0.66	0.88
PC(O-18:2/18:2)	-0.36	0.18	-0.44	-0.08	-0.47	-0.45	0.28	-0.39	-0.04	0.03	-0.48	0.70	-0.21	0.62	-0.70	-0.67	-0.59	-0.68	-0.72	-0.51	-0.54	-0.58	-0.74	-0.74	-0.60	0.79	0.81	0.50	0.66	0.84	0.75	0.73	-0.37	0.76	0.51	0.88	0.43	0.36	0.81	0.65	0.66	0.69	0.69	0.72	0.59	0.68	0.89	0.75	0.84
PC(O-18:2/20:4)	0.09	0.14	-0.14	0.00	-0.08	-0.08	0.16	-0.29	-0.24	0.21	-0.48	0.50	0.09	0.50	-0.65	-0.67	-0.65	-0.56	-0.60	-0.46	-0.52	-0.63	-0.58	-0.67	-0.63	0.31	0.29	0.50	0.14	0.43	0.32	0.15	-0.46	0.21	0.41	0.45	0.34	0.36	0.35	0.34	0.40	0.20	0.40	0.41	0.34	0.63	0.35	0.38	0.53
PE(O-16:0/18:2)	-0.31	0.21	-0.26	-0.02	-0.27	-0.26	0.32	-0.13	0.17	0.20	-0.22	0.39	0.08	0.51	-0.55	-0.56	-0.49	-0.58	-0.62	-0.45	-0.26	-0.32	-0.52	-0.55	-0.43	0.61	0.73	0.23	0.65	0.75	0.72	0.58	-0.39	0.65	0.31	0.70	0.35	0.12	0.75	0.59	0.59	0.59	0.49	0.59	0.61	0.57	0.85	0.55	0.59
PE(O-16:1/18:1)	-0.31	0.16	-0.33	-0.01	-0.26	-0.25	0.34	-0.25	0.07	0.16	-0.31	0.52	-0.04	0.55	-0.62	-0.64	-0.54	-0.61	-0.70	-0.54	-0.38	-0.44	-0.60	-0.67	-0.57	0.66	0.71	0.27	0.63	0.76	0.69	0.64	-0.43	0.70	0.44	0.76	0.41	0.24	0.73	0.66	0.68	0.58	0.55	0.60	0.62	0.60	0.80	0.66	0.67
PE(O-16:1/18:2)	-0.32	0.23	-0.28	0.03	-0.14	-0.15	0.36	-0.10	0.13	0.28	-0.26	0.43	0.12	0.58	-0.63	-0.63	-0.53	-0.67	-0.70	-0.52	-0.29	-0.35	-0.59	-0.63	-0.48	0.59	0.75	0.14	0.66	0.69	0.72	0.62	-0.46	0.74	0.26	0.70	0.39	0.10	0.78	0.67	0.57	0.62	0.44	0.55	0.65	0.58	0.84	0.58	0.53
PE(O-16:1/20:3)	-0.30	0.23	-0.22	0.21	0.05	0.00	0.42	-0.11	0.03	0.12	-0.18	0.23	0.06	0.25	-0.43	-0.47	-0.30	-0.37	-0.41	-0.37	-0.18	-0.23	-0.32	-0.43	-0.39	0.33	0.36	-0.01	0.36	0.39	0.38	0.32	-0.37	0.36	0.20	0.39	0.23	0.13	0.38	0.25	0.37	0.14	0.22	0.25	0.56	0.44	0.51	0.40	0.37
PE(O-16:1/20:4)	-0.06	0.18	-0.11	0.16	0.16	0.12	0.29	-0.05	-0.07	0.25	-0.25	0.23	0.19	0.37	-0.49	-0.52	-0.41	-0.43	-0.50	-0.40	-0.29	-0.34	-0.41	-0.49	-0.45	0.23	0.31	0.07	0.26	0.31	0.31	0.16	-0.53	0.28	0.16	0.33	0.26	0.13	0.33	0.31	0.32	0.09	0.19	0.26	0.40	0.45	0.43	0.37	0.34
PE(O-16:1/22:5)	-0.21	0.29	-0.16	-0.03	-0.11	-0.10	0.40	-0.12	0.02	0.32	-0.29	0.50	0.13	0.52	-0.61	-0.64	-0.52	-0.66	-0.71	-0.53	-0.28	-0.37	-0.58	-0.66	-0.57	0.45	0.53	0.10	0.44	0.52	0.51	0.48	-0.35	0.55	0.23	0.55	0.36	0.07	0.59	0.46	0.49	0.39	0.25	0.36	0.61	0.56	0.67	0.45	0.51
PE(O-16:1/22:6)	-0.05	0.05	-0.17	0.16	-0.05	-0.09	0.15	-0.24	-0.37	-0.02	-0.43	0.35	-0.05	0.37	-0.56	-0.51	-0.41	-0.40	-0.42	-0.29	-0.47	-0.48	-0.49	-0.55	-0.47	0.18	0.13	0.33	0.01	0.22	0.12	0.11	-0.33	0.14	0.35	0.37	0.34	0.52	0.24	0.32	0.27	0.09	0.35	0.37	0.36	0.55	0.33	0.42	0.44
PE(O-16:2/18:0)	-0.35	0.04	-0.24	-0.01	-0.29	-0.29	0.39	-0.14	-0.01	0.06	-0.22	0.38	-0.07	0.44	-0.56	-0.51	-0.38	-0.54	-0.54	-0.39	-0.34	-0.33	-0.53	-0.53	-0.37	0.58	0.64	0.30	0.53	0.66	0.66	0.64	-0.34	0.70	0.34	0.68	0.47	0.28	0.68	0.67	0.68	0.58	0.58	0.63	0.62	0.56	0.70	0.57	0.57
PE(O-18:0/18:2)	-0.30	0.02	-0.29	-0.20	-0.26	-0.22	0.33	-0.18	0.09	0.21	-0.26	0.57	0.01	0.61	-0.69	-0.66	-0.55	-0.68	-0.63	-0.48	-0.39	-0.43	-0.65	-0.66	-0.50	0.59	0.69	0.37	0.53	0.67	0.69	0.59	-0.45	0.67	0.35	0.72	0.37	0.24	0.73	0.63	0.66	0.61	0.56	0.66	0.63	0.62	0.77	0.73	0.65
PE(O-18:0/20:4)	0.19	-0.04	0.06	-0.21	0.10	0.14	0.14	-0.08	-0.07	0.33	-0.25	0.30	0.23	0.35	-0.53	-0.61	-0.48	-0.49	-0.53	-0.42	-0.30	-0.35	-0.38	-0.47	-0.44	0.13	0.15	0.28	0.00	0.19	0.19	0.04	-0.53	0.17	0.18	0.29	0.28	0.22	0.29	0.31	0.39	0.12	0.24	0.30	0.33	0.46	0.18	0.20	0.28
PE(O-18:1/18:1)	-0.13	-0.06	-0.21	-0.26	-0.21	-0.16	0.31	-0.29	-0.03	0.20	-0.34	0.63	-0.06	0.52	-0.68	-0.71	-0.59	-0.58	-0.65	-0.55	-0.49	-0.53	-0.59	-0.69	-0.62	0.59	0.53	0.48	0.42	0.62	0.54	0.53	-0.48	0.59	0.58	0.74	0.48	0.47	0.59	0.62	0.64	0.54	0.61	0.59	0.53	0.62	0.60	0.70	0.71
PE(O-18:1/18:2)	-0.27	0.13	-0.40	-0.11	-0.32	-0.30	0.29	-0.31	0.17	0.18	-0.35	0.63	-0.07	0.64	-0.66	-0.62	-0.56	-0.63	-0.65	-0.47	-0.45	-0.49	-0.65	-0.65	-0.50	0.65	0.74	0.44	0.57	0.72	0.72	0.61	-0.44	0.70	0.38	0.76	0.32	0.22	0.75	0.58	0.54	0.68	0.72	0.80	0.56	0.68	0.77	0.68	0.65
PE(O-18:1/20:3)	-0.21	0.19	-0.18	0.04	-0.12	-0.12	0.46	-0.08	0.17	0.33	-0.25	0.41	0.14	0.36	-0.52	-0.55	-0.40	-0.46	-0.54	-0.45	-0.25	-0.31	-0.41	-0.50	-0.44	0.40	0.47	0.24	0.44	0.47	0.48	0.33	-0.52	0.44	0.30	0.52	0.28	0.18	0.50	0.36	0.44	0.30	0.49	0.53	0.60	0.62	0.50	0.45	0.42
PE(O-18:1/20:4)	-0.02	0.02	-0.14	-0.07	0.01	0.02	0.22	-0.19	-0.06	0.18	-0.32	0.41	0.04	0.39	-0.53	-0.56	-0.42	-0.43	-0.48	-0.42	-0.39	-0.43	-0.44	-0.51	-0.47	0.29	0.29	0.39	0.15	0.35	0.30	0.13	-0.53	0.23	0.26	0.37	0.26	0.24	0.29	0.25	0.31	0.13	0.41	0.44	0.37	0.54	0.38	0.42	0.47
PE(O-18:1/22:6)	0.06	-0.15	-0.05	-0.22	-0.19	-0.14	0.12	-0.18	-0.17	0.05	-0.46	0.43	-0.09	0.39	-0.49	-0.44	-0.45	-0.36	-0.40	-0.28	-0.48	-0.50	-0.44	-0.45	-0.39	0.25	0.15	0.66	-0.03	0.30	0.16	0.03	-0.42	0.12	0.41	0.39	0.26	0.53	0.22	0.22	0.24	0.27	0.63	0.55	0.22	0.53	0.19	0.41	0.45
PE(O-18:2/16:0)	-0.31	0.07	-0.37	-0.04	-0.31	-0.30	0.30	-0.35	0.01	0.02	-0.38	0.55	-0.17	0.59	-0.64	-0.63	-0.54	-0.60	-0.67	-0.52	-0.45	-0.49	-0.64	-0.68	-0.56	0.69	0.72	0.40	0.59	0.80	0.72	0.65	-0.42	0.69	0.48	0.79	0.40	0.32	0.71	0.64	0.67	0.64	0.69	0.72	0.60	0.63	0.79	0.69	0.71
PE(O-18:2/18:1)	-0.19	-0.02	-0.27	-0.09	-0.24	-0.22	0.36	-0.39	-0.03	0.07	-0.44	0.58	-0.14	0.49	-0.62	-0.69	-0.57	-0.51	-0.68	-0.60	-0.53	-0.59	-0.58	-0.71	-0.70	0.68	0.56	0.34	0.49	0.71	0.54	0.60	-0.34	0.56	0.65	0.76	0.41	0.42	0.56	0.54	0.61	0.50	0.53	0.50	0.52	0.59	0.66	0.62	0.76
PE(O-18:2/18:2)	-0.33	0.16	-0.34	0.04	-0.22	-0.23	0.33	-0.21	0.13	0.15	-0.39	0.47	0.02	0.66	-0.72	-0.71	-0.62	-0.68	-0.69	-0.49	-0.46	-0.51	-0.66	-0.69	-0.54	0.61	0.73	0.23	0.60	0.74	0.74	0.54	-0.47	0.62	0.36	0.73	0.31	0.22	0.74	0.59	0.58	0.61	0.53	0.61	0.61	0.63	0.83	0.63	0.61
PE(O-18:2/20:3)	-0.38	0.12	-0.30	0.14	-0.27	-0.30	0.39	-0.11	0.07	0.14	-0.29	0.33	0.04	0.42	-0.52	-0.52	-0.40	-0.39	-0.45	-0.44	-0.40	-0.41	-0.47	-0.52	-0.45	0.45	0.51	0.09	0.42	0.55	0.49	0.36	-0.48	0.40	0.29	0.53	0.22	0.19	0.46	0.38	0.45	0.30	0.38	0.45	0.51	0.49	0.62	0.52	0.50
PE(O-18:2/20:4)	-0.15	0.06	-0.20	0.11	-0.03	-0.05	0.30	-0.19	-0.07	0.11	-0.40	0.38	0.02	0.45	-0.58	-0.62	-0.49	-0.47	-0.56	-0.48	-0.46	-0.51	-0.52	-0.61	-0.56	0.39	0.40	0.29	0.32	0.48	0.41	0.23	-0.54	0.30	0.34	0.47	0.27	0.28	0.38	0.35	0.41	0.19	0.39	0.42	0.45	0.55	0.53	0.50	0.54
PI(16:0_18:1)	-0.24	0.15	-0.30	-0.01	-0.26	-0.25	0.43	-0.18	-0.02	0.19	-0.31	0.54	-0.08	0.24	-0.47	-0.55	-0.38	-0.45	-0.59	-0.53	-0.17	-0.23	-0.38	-0.53	-0.48	0.67	0.57	0.32	0.63	0.61	0.50	0.64	-0.20	0.69	0.56	0.75	0.55	0.36	0.74	0.59	0.59	0.56	0.55	0.51	0.78	0.71	0.56	0.43	0.52
PI(18:0_18:1)	-0.22	0.03	-0.18	0.16	-0.20	-0.23	0.36	-0.21	-0.20	0.16	-0.27	0.35	0.01	0.16	-0.48	-0.60	-0.39	-0.39	-0.60	-0.56	-0.24	-0.29	-0.31	-0.53	-0.53	0.63	0.43	0.36	0.53	0.60	0.38	0.59	-0.27	0.62	0.73	0.71	0.72	0.59	0.64	0.70	0.66	0.42	0.56	0.37	0.70	0.62	0.43	0.42	0.49
PI(18:1_18:1)	-0.12	0.11	-0.16	-0.06	-0.29	-0.28	0.30	-0.26	-0.16	0.16	-0.37	0.59	-0.08	0.34	-0.60	-0.70	-0.54	-0.50	-0.72	-0.64	-0.37	-0.43	-0.44	-0.64	-0.64	0.72	0.53	0.54	0.61	0.72	0.49	0.60	-0.39	0.65	0.84	0.84	0.74	0.65	0.73	0.70	0.72	0.59	0.75	0.55	0.67	0.73	0.48	0.49	0.64
PI(18:1_18:2)	-0.29	0.30	-0.32	0.16	-0.32	-0.35	0.35	-0.12	0.01	0.25	-0.32	0.48	0.10	0.45	-0.65	-0.62	-0.57	-0.65	-0.63	-0.40	-0.37	-0.43	-0.57	-0.58	-0.40	0.64	0.71	0.42	0.67	0.67	0.67	0.58	-0.38	0.71	0.45	0.75	0.52	0.35	0.86	0.68	0.64	0.69	0.71	0.64	0.67	0.71	0.62	0.48	0.48
PI(18:1_20:3)	-0.16	0.18	-0.10	-0.11	-0.29	-0.26	0.48	-0.09	-0.19	0.24	-0.17	0.52	-0.04	0.02	-0.39	-0.50	-0.23	-0.36	-0.55	-0.55	-0.08	-0.12	-0.21	-0.41	-0.44	0.43	0.31	0.41	0.43	0.42	0.32	0.57	-0.20	0.58	0.57	0.63	0.69	0.44	0.56	0.55	0.55	0.36	0.57	0.48	0.70	0.65	0.39	0.30	0.51
PI(18:1_20:4)	-0.14	0.16	-0.21	-0.01	-0.21	-0.21	0.23	-0.27	-0.15	0.12	-0.35	0.48	-0.09	0.21	-0.55	-0.64	-0.46	-0.50	-0.58	-0.45	-0.26	-0.29	-0.37	-0.52	-0.46	0.62	0.47	0.52	0.49	0.57	0.46	0.54	-0.21	0.55	0.63	0.70	0.70	0.51	0.65	0.59	0.63	0.48	0.61	0.52	0.70	0.72	0.43	0.32	0.55
SM(d36:1)	-0.18	0.21	-0.23	0.33	-0.02	-0.09	-0.06	-0.27	-0.14	-0.44	0.02	-0.07	-0.37	-0.36	0.42	0.42	0.36	0.43	0.40	0.23	0.02	0.05	0.26	0.26	0.10	-0.12	-0.21	-0.34	-0.11	-0.28	-0.22	-0.04	0.45	-0.28	-0.19	-0.35	-0.42	-0.23	-0.46	-0.54	-0.47	-0.43	-0.40	-0.53	-0.50	-0.51	-0.19	-0.14	-0.10
SM(d36:2)	-0.13	0.04	-0.22	0.23	0.06	0.00	-0.20	-0.24	0.02	-0.52	0.14	-0.19	-0.41	-0.38	0.50	0.56	0.44	0.48	0.52	0.35	0.09	0.15	0.31	0.41	0.30	-0.16	-0.23	-0.32	-0.18	-0.28	-0.26	-0.07	0.48	-0.27	-0.28	-0.40	-0.49	-0.31	-0.51	-0.54	-0.54	-0.32	-0.42	-0.49	-0.61	-0.63	-0.15	-0.13	-0.13
[truncated: 38 more columns]
